# Supplementary material for: Silver Nanoparticles Synthesized from Enicostemma littorale Exhibit Gut Tight Junction Restoration and Hepatoprotective Activity via Regulation of the Inflammatory Pathway
Source: Pharmaceutics. 2025 Jul 9;17(7):895. doi: 10.3390/pharmaceutics17070895 (PMC12298411; doi:10.3390/pharmaceutics17070895)
Supplement: Supplementary file 1 [file pharmaceutics-17-00895-s001.zip]

Archive with 1 entries (1 files):
- pharmaceutics-3719496-supplementary.pdf
